# Supplementary material for: Good Dietary Control Significantly Improves Anthropometric and Metabolic Parameters and Liver Function in Patients with Type 2 Diabetes Mellitus—A Pilot Study
Source: Nutrients. 2026 Jan 10;18(2):222. doi: 10.3390/nu18020222 (PMC12845430; doi:10.3390/nu18020222)
Supplement: Supplementary file 1 [file nutrients-18-00222-s001.zip]

Archive with 1 entries (1 files):
- nutrients-4000658-supplementary.pdf
